# Supplementary material for: Direct electrical stimulation of the premotor cortex shuts down awareness of voluntary actions
Source: Nat Commun. 2020 Feb 4;11:705. doi: 10.1038/s41467-020-14517-4 (PMC7000749; doi:10.1038/s41467-020-14517-4)
Supplement: Supplementary file 6 — Source Data [file 41467_2020_14517_MOESM6_ESM.xlsx]

## Sheet: Figure 3
PT	Localization	Speech arrest (Naming Task)	Perseveration (Naming Task)	Paraphasia (Naming Task)	HMt	MMt
1	PMC	no	no	no	disrupted	disrupted (on-line)
1	PMC	yes	no	no	disrupted	not relayable
1	PMC	no	no	no	preserved	preserved (on-line)
1	PMC	yes	no	no	preserved	not relayable
2	S1	no	no	no	disrupted	preserved (on-line)
2	S1	no	no	no	disrupted	preserved (on-line)
2	S1	no	no	no	preserved	preserved (on-line)
2	S1	no	no	no	preserved	preserved (on-line)
2	S1	no	no	no	preserved	preserved (on-line)
3	S1	no	no	no	disrupted	preserved (on-line)
3	S1	no	no	no	disrupted	preserved (on-line)
3	S1	no	no	no	preserved	preserved (on-line)
3	S1	no	no	no	preserved	preserved (on-line)
4	PMC	no	no	no	disrupted	disrupted (on-line)
4	PMC	no	no	no	disrupted	preserved (on-line)
4	PMC	yes	no	no	disrupted	not relayable
4	PMC	no	no	no	disrupted	disrupted (on-line)
4	PMC	yes	no	no	preserved	not relayable
5	PMC	no	no	no	disrupted	disrupted (on-line)
5	PMC	yes	no	no	disrupted	not relayable
5	PMC	yes	no	no	disrupted	not relayable
5	PMC	no	no	no	preserved	preserved (on-line)
6	PMC	no	no	no	disrupted	disrupted (on-line)
6	PMC	no	no	no	disrupted	disrupted (on-line)
6	PMC	no	no	no	disrupted	disrupted (on-line)
6	PMC	no	no	no	disrupted	disrupted (on-line)
6	PMC	no	no	no	preserved	preserved (on-line)
7	S1	no	no	no	disrupted	preserved (on-line)
7	S1	no	no	no	disrupted	preserved (on-line)
7	S1	no	no	no	disrupted	preserved (on-line)
7	S1	no	no	no	disrupted	preserved (on-line)
7	S1	no	no	no	preserved	preserved (on-line)
7	S1	no	no	no	preserved	preserved (on-line)
8	S1	no	no	no	disrupted	preserved (on-line)
8	S1	no	no	no	disrupted	preserved (on-line)
8	S1	no	no	no	preserved	preserved (on-line)
8	S1	no	no	no	preserved	preserved (on-line)
8	S1	no	no	no	preserved	preserved (on-line)
9	PMC	no	no	no	disrupted	disrupted (delayed)
9	PMC	no	no	no	preserved	preserved (delayed)
10	PMC	no	no	no	disrupted	disrupted (delayed)
10	PMC	no	no	no	preserved	preserved (delayed)
10	PMC	no	no	no	preserved	preserved (delayed)
11	PMC	no	no	no	disrupted	disrupted (delayed)
11	PMC	no	no	no	preserved	preserved (delayed)
12	PMC	no	no	no	disrupted	disrupted (delayed)
12	PMC	no	no	no	preserved	preserved (delayed)

## Sheet: Figure 2E
S1_EMG	muscle	cond		PMC_EMG	muscle	cond
35.8333	APB	DES		45.2675	APB	DES
38.3333	APB			15.9722	APB
33.3333	APB			21.5278	APB
66.6667	APB			34.0278	APB
31.7073	APB			14.5833	APB
52.4272	APB			10.5964	APB
56.338	APB			17.5471	APB
39.8568	APB			129.901	APB
45.0867	APB			60	APB
70.5202	APB			15.7233	APB
36.3636	FDI			13.8365	APB
64.8649	FDI			24.5144	APB
68.75	FDI			23.3129	APB
57.5758	FDI			5.70074	APB
60.6061	FDI			23.3943	APB
42.1053	FDI			28.2681	APB
59.322	FDI			37.0515	APB
100	FDI			61.082	FDI
65.3333	FDI			84.2105	FDI
17.1429	FDI			73.6842	FDI
99.58	APB	Baseline		70.1754	FDI
99.58	APB			94.7368	FDI
99.58	APB			53.0908	FDI
99.58	APB			85.6453	FDI
99.58	APB			9.4138	FDI
88.88	APB			83.871	FDI
100	APB			4.7619	FDI
88.88	APB			4.7619	FDI
100	APB			75.4401	FDI
99.25	APB			35.2941	FDI
103.32	FDI			38.56	FDI
103.32	FDI			6.1909	FDI
103.32	FDI			19.8828	FDI
103.32	FDI			12.3965	FDI
103.32	FDI			88.37	APB	Baseline
92.45	FDI			99.3	APB
100	FDI			99.3	APB
92.45	FDI			99.3	APB
100	FDI			99.3	APB
100.98	FDI			100.16	APB
				100.16	APB
				100.16	APB
				98	APB
				87.1	APB
				87.1	APB
				99.68	APB
				99.68	APB
				99.68	APB
				95.15	APB
				95.15	APB
				125	APB
				87.39	FDI
				100	FDI
				100	FDI
				100	FDI
				100	FDI
				115.56	FDI
				115.56	FDI
				115.56	FDI
				106.91	FDI
				100	FDI
				100	FDI
				104.71	FDI
				104.71	FDI
				104.71	FDI
				73	FDI
				73	FDI
				94.07	FDI

## Sheet: Figure 4A_B_D
	AHP_average 5 patients	probability	proportion
1	ATR	1	0.262505
2	Arcuate	0.956	0.617779
3	CFP	1	0.564897
4	Fr_Ins	0.96	0.511182
5	FST	0.988	0.211033
6	IFOF	0.944	0.125135
7	CPT	1	0.421138
8	SLFIII	1	0.490233
9	SLFII	0.9408	0.211394
	PMC_DES_virtual lesion	probability	proportion
1	ATR	0	0
2	Arcuate	0.92	0.99395
3	CFP	0	0
4	Fr_Ins	0.42	0.0988533
5	FST	0.42	0.0395413
6	IFOF	0	0
7	CPT	0	0
8	SLFIII	1	0.351878
9	SLFII	1	1
	S1_DES_virtual lesion	probability	proportion
1	ATR	0	0
2	Arcuate	0	0
3	CFP	0	0
4	Fr_ins	0	0
5	FST	0	0
6	IFOF	0	0
7	CPT	0.24	0.015
8	SLFIII	0.126	0.02
9	SLFII	0.188	0.0420346
10	hand U-shape	0.9	1
